# Supplementary material for: Functional Analysis of CRISPR-Cas9-Mediated Gene Deletion in E. coli DH5α on Membrane Permeability and Transformation Efficiency
Source: Microorganisms. 2026 Jan 15;14(1):198. doi: 10.3390/microorganisms14010198 (PMC12844161; doi:10.3390/microorganisms14010198)
Supplement: Supplementary file 1 [file microorganisms-14-00198-s001.zip]

Archive with 1 entries (1 files):
- microorganisms-4041174-supplementary.pdf
